# Supplementary material for: Understanding the attitude of others by hearing action sounds: the role of the insula
Source: Sci Rep. 2019 Oct 8;9:14430. doi: 10.1038/s41598-019-50609-y (PMC6783465; doi:10.1038/s41598-019-50609-y)
Supplement: Supplementary file 2 — Stimuli [file 41598_2019_50609_MOESM2_ESM.zip]

Archive with 6 entries (6 files):
- supplementary material/closing_door_CONTROL.wav
- supplementary material/closing_door_GENTLE.wav
- supplementary material/closing_door_RUDE.wav
- supplementary material/tearing_paper_CONTROL.wav
- supplementary material/tearing_paper_GENTLE.wav
- supplementary material/tearing_paper_RUDE.wav
